# Supplementary material for: Unrestricted Ketogenic Diet Feeding Enhances Epithelial Ovarian Cancer Growth In Vivo
Source: Nutrients. 2023 Jun 13;15(12):2730. doi: 10.3390/nu15122730 (PMC10301007; doi:10.3390/nu15122730)
Supplement: Supplementary file 1 [file nutrients-15-02730-s001.zip]

Archive with 1 entries (1 files):
- nutrients-2400899-supplementary.pptx
